# Supplementary material for: A flanking-nicks prime editor (FLICK-PE) system to boost prime editing in dicots
Source: Nat Commun. 2025 Dec 4;17:337. doi: 10.1038/s41467-025-67046-3 (PMC12789627; doi:10.1038/s41467-025-67046-3)
Supplement: Supplementary file 3 — Supplementary Data 1–6 [file 41467_2025_67046_MOESM3_ESM.xlsx]

## Sheet: Supplementary Data 1
Supplementary Data 1. pegRNA sequences for prime editing in soybean.
Design of pegRNA in soybean
pegRNA name	Target gene	Protospacer (5’-3’)	RT template	PBS (5’-3’)	Linker (5’-3’)
			(5’-3’)
pegRNA 1	Target-site 1	GCAACCACAGCTGCTGTCAA AGG	AAATGCTGGTAtTGtAATGCGTtCTTTG	CAGCTGCTGT	AAATCTCC
	Glyma.01g139600
pegRNA 2	Target-site 2	CCTTTCCTTATCCTCGTAGG GGG	TCTACCAGTTCTCgaCCT	ACGAGGATAAG	CCTACACC
	Glyma.15G026300
pegRNA 3	Target-site3 Glyma.20g148400	TCGTTGCAACCTCCTTAAGG TGG	TCTTTCTCCACCa	TAAGGAGGTTG	AGTATTAC
pegRNA 4	Target-site 4	CAATTCTAGCTGGGTGAAGA TGG	GAAGAACCC-TtCACT	TCACCCAGC	ATCACCCA
	Glyma.12G224600
pegRNA 5	Target-site 5	AGAGGGCAACACCGGCACAC TGG	AACAAGCCATTgCAGcTG	TGCCGGTGT	AAGATAAC
	Glyma.03G163533
	Target-site 6
	Glyma.19G164900
	Target-site 7
	Glyma.03G163467
pegRNA 6	Target-site 8	ATCGGCAAGGTCCCAACCGG GGG	ACCGCGAACTGACgCCaCG	GTTGGGACC	AAATAAAT
	Glyma.12G040000
pegRNA 7	Target-site 9	CTTCTTCTTCAAAGTCCATC AGG	AGAACTTGACTaATTTtCTcAT	GGACTTTGAAG	TTCCCTAG
	Glyma.13G221300
pegRNA 8	Target-site 10	TTTGGAGCATCTTGCCATGA TGG	TACCCTTTCCATtA	TGGCAAGATG	AATATGTA
	Glyma. 17G125500
pegRNA 9	Target-site11 Glyma.08G227700	ACTGTAGTTGTTGTAGATGA TGG	TTTCATTTGCTgCTgCTgCTgCACCAgCA	TCTACAACAAC	AAATCCTA
Bold and underlined sequences denote PAM sequences, and red lowercase sequences represent sequences after precision editing.

## Sheet: Supplementary Data 2
Supplementary Data 2. Nick sgRNAs for prime editing in soybean.
Design of nick sgRNA in soybean
Target-site	Nick sgRNA sequence	Position	Target strand
Target-site 1	GCAATTGTTGAAGGCTGTGG GGG	+85 bp	Non-editing Strand
	GGGATTGTTTCCCACTAGTA AGG	+65 bp	Non-editing Strand
	AATTTATTCCTTGGAAATGC TGG	+25 bp	Non-editing Strand
	TTGCTGCAGGTGGAAATGCA AGG	-30 bp	Non-editing Strand
	TTGCAGTACCAGCATTTCCA AGG	+28 bp	Editing Strand
	ATCTTTAGATTCCTTACTAG TGG	+65 bp	Editing Strand
Target-site 2	GCATGATTTTCACCTTTATC CGG	-60 bp	Non-editing Strand
	ATTTCCTCCAAGAACAGGAC GGG	-38 bp	Non-editing Strand
	GAAGCCTAACCTTTCCTTGT TGG	+27 bp	Non-editing Strand
	GAACTGGTAGAAAACCAACA AGG	+24 bp	Editing Strand
	GGTAGAAAACCAACAAGGAA AGG	+28 bp	Editing Strand
	GGTAGAAAACCAACAAGGAA AGG	+34 bp	Editing Strand
Target-site 3	CTCTCTCGCTATTGCAACTC TGG	-62 bp	Non-editing Strand
	TGCAACGAGCGTGGCATGCT TGG	-26 bp	Non-editing Strand
	GGGTGTTGTGGTCGTGGTCG TGG	+47 bp	Non-editing Strand
	GTTGCTGAGGTTCCCTCTCC GGG	+67 bp	Non-editing Strand
	TCCTTCTCACCGGGTTGCTG AGG	+80 bp	Non-editing Strand
	GAGAAAGAAGAATGTGAAGA AGG	+22 bp	Editing Strand
	ACGcCCACGACCACAACACC CGG	+60 bp	Editing Strand
Target-site 4	TGAGACTCCGGAACTATTCA AGG	+57 bp	Non-editing Strand
	TTGATTCCTATCTGAGACTC CGG	+69 bp	Non-editing Strand
	GGGTCTGCTTTTCACAATTC TGG	+34 bp	Editing Strand
	TCACAATTCTGGCAGTTCTA GGG	+44 bp	Editing Strand
	TCTAGGGCCTTGAATAGTTC CGG	+61 bp	Editing Strand
Target-site 5	AACCGTATAGAGTCAGAAGG AGG	+48 bp	Non-editing Strand
	GATAACCGTATAGAGTCAGA AGG	+51 bp	Non-editing Strand
	AAAACTCAATGCCCTCAAAC CGG	+73 bp	Non-editing Strand
	TTCCTACACCAACGGTCCCC AGG	-71 bp	Non-editing Strand
	GCCCTCCTTCTGACTCTATA CGG	+57 bp	Editing Strand
	TCTGACTCTATACGGTTATC CGG	+65 bp	Editing Strand
	TATACGGTTATCCGGTTTGA GGG	+73 bp	Editing Strand
Target-site 6	AACCGTATAGAGTCAGAAGG TGG	+48 bp	Non-editing Strand
	GATAACCGTATAGAGTCAGA AGG	+51 bp	Non-editing Strand
	TCTGACTCTATACGGTTATC CGG	+65 bp	Editing Strand
	TATACGGTTATCCGGTTTGA GGG	+73 bp	Editing Strand
Target-site 7	ACCGGATAACCGTATAGAGT CGG	+55 bp	Non-editing Strand
	TTCCTACACCAACGGTCCCC AGG	-71 bp	Non-editing Strand
	TATACGGTTATCCGGTTTGA GGG	+73 bp	Editing Strand
Target-site 8	GAGGTTGGGGTTCCCTGCAA AGG	+38 bp	Non-editing Strand
	GTTGTTGGATAGATCCAATG TGG	-40 bp	Non-editing Strand
Target-site 9	GAAAGAAGGTCCTTTGTCAC TGG	+49 bp	Non-editing Strand
	CATTGTGTAGACAGAATAGA AGG	-83 bp	Non-editing Strand
Target-site 10	TTCAACATGGGCTGTGGTAA TGG	+26 bp	Non-editing Strand
	ATGGAATAGAATCTAAGAGA TGG	-85 bp	Non-editing Strand
Target-site 11	AAGCATGGTGTATCATCATG TGG	-62 bp	Non-editing Strand
	TGATCTCTTCAGAAGGGTGT TGG	+59 bp	Non-editing Strand
Bold and underlined sequences denote PAM sequences.

## Sheet: Supplementary Data 3
Supplementary Data 3. pegRNA sequences for prime editing in tobacco.
Design of pegRNA in tobacco
pegRNA name	Target gene	Protospacer (5’-3’)	RT template	PBS (5’-3’)	Linker (5’-3’)
			(5’-3’)
pegRNA 1	Target-site 1	ACTTGGGAATGGTGGTTCAA TGG	GATCtTCCaAcTG	AACCACCATTC	AATTTAAT
	Nbe02g16450
pegRNA 2	Target-site 2	AGTCAAATTCATCACTCCGA AGG	GATGATGACCTcCa	GAGTGATGAAT	AATAAATA
	Nbe02g24410
pegRNA 3	Target-site 3	CGACGTTCTCGTGGAGGCCC TGG	--TCTCTTTCCAG	CCTCCACGA	CCTATAAA
	Nbe02g16450
pegRNA 4	Target-site 4	ACGTCCAACAAGTATGGCCC AGG	GACACTCCTGGGtt	CCATACTTGTT	AATTAATA
	Nbe02g16450
Bold and underlined sequences denote PAM sequences, and red lowercase sequences represent sequences after precision editing.

## Sheet: Supplementary Data 4
Supplementary Data 4. Nick sgRNAs for prime editing in tobacco.
Design of nick sgRNA in tobacco
Target-site	Nick sgRNA sequence	Position	Target strand
Target-site 1	TCAGcAACATAATCTTAACT GGG	-43 bp	Non-editing Strand
	CCTCATTAGAAGGATTCCCC AGG	+50 bp	Non-editing Strand
	AAGATCTCCGCCTCATTAGA AGG	+60 bp	Non-editing Strand
Target-site 2	AGACGCGCAAGAAAAATTGT TGG	-58 bp	Non-editing Strand
	TGATGGCGAGGATAATGAAT CGG	+37 bp	Non-editing Strand
Target-site 3	AAAACGGGAAACGAAAGTTT CGG	-60 bp	Non-editing Strand
	TCTCCATGGAAGCGCCACCT GGG	+43 bp	Non-editing Strand
	CAAAGCTTGGTGAATCTCCA TGG	+57 bp	Non-editing Strand
Target-site 4	CTACCTATGATTCCCAGTGG CGG	-59 bp	Non-editing Strand
	TGCTGCAAGAGTGACACAT AGG	+50 bp	Non-editing Strand

## Sheet: Supplementary Data 5
Supplementary Data 5. Primers for Hi-TOM deep sequencing and Sanger sequencing.
Primers for Hi-TOM deep sequencing and Sanger sequencing
Target-site	Primer name	sequence	Hi-TOM primer for soybean on-targets site
Target-site 1	HI-T1-F	ggagtgagtacggtgtgcACAAAACAACCAAACAAGCAATTGTT
	HI-T1-R	gagttggatgctggatggCGAGGAACAATTCAAAGATTATGC
Target-site 2	HI-T2-F	ggagtgagtacggtgtgcAAAGGTGAAAATCATGCCCG
	HI-T3-R	gagttggatgctggatggGAAGAACAGATTTGAGTCTGTG
Target-site 3	HI-T3-F	ggagtgagtacggtgtgcCCCAAACACAACAAGTGTCTCC
	HI-T3-R	gagttggatgctggatggGGAATGGGATTGGACGTGGT
Target-site 4	HI-T4-F	ggagtgagtacggtgtgcGCAAGTTGGAGGAGGACCAC
	HI-T4-R	gagttggatgctggatggCTGTGATGCCTCACCCGAA
Target-site 5	HI-T5-F	ggagtgagtacggtgtgcAGCAAAACGAGTGCCAGATC
	HI-T5-R	gagttggatgctggatggATGTGAAGTTTGGACAAGATGG
Target-site 6	HI-T6-F	ggagtgagtacggtgtgcCTTTCAGTTTCAGAGAGCAGCCA
	HI-T6-R	gagttggatgctggatggTGGATGTAGATCTCCTGGGGAG
Target-site 7	HI-T7-F	ggagtgagtacggtgtgcGTGCCAGATCCAAAAGCTG
	HI-T7-R	gagttggatgctggatggAACAAGATTATGGACCTTGTTGT
Target-site 8	HI-T8-F	ggagtgagtacggtgtgcGTCGATAAACCAAATTTCAGGGC
	HI-T8-R	gagttggatgctggatggGTCAGGGTACAACGAGGAATTC
Target-site 9	HI-T9-F	ggagtgagtacggtgtgcTCCTTGAACATGCACAGCC
	HI-T9-R	gagttggatgctggatggATTGACAATGAAGACTAACAACC
Target-site 10	HI-T10-F	ggagtgagtacggtgtgcGTGATGTCAACAACATGAGT
	HI-T10-R	gagttggatgctggatggTAATCTACACAAGGTTCCATTCC
Target-site 11	HI-T11-F	ggagtgagtacggtgtgcTGTTTGGCTCTCTCAAATCCTG
	HI-T11-R	gagttggatgctggatggGAGATTAAGTTCGCATGGTATGT
Target-site 1	HI-T1-NF	ggagtgagtacggtgtgcTCATGAATGTGCAGGAGCTT	Hi-TOM primer for tobacco
	HI-T1-NR	gagttggatgctggatggCTGCAAATTTCAACATGTTAGGG
Target-site 2	HI-T2-NF	ggagtgagtacggtgtgcTCAGTAACAGTCAAACTTTCAAGAG
	HI-T2-NR	gagttggatgctggatggGCTGATAATGTTAAGGGCAGTG
Target-site 3	HI-T3-NF	ggagtgagtacggtgtgcCACCATATCCAATGTCATTTCCACTAT
	HI-T3-NR	gagttggatgctggatggTGCGGATGATGCTTGAACG
Target-site 4	HI-T4-NF	ggagtgagtacggtgtgcTGCAGAGGCTTGTGGTG
	HI-T4-NR	gagttggatgctggatggACTCAATAGGAACTTCTCCCA
Target-site 1	T1-F	GGGAACAACTGTTGTAGACAAC	Sanger primer for soybean
	T1-R	GAACACGTACTCTGTTGTGATTAGT
Target-site 2	T2-F	AGGTGATCCGGATAAAGGTG
	T2-R	GAAGAACAGATTTGAGTCTGTG
Target-site 3	T3-F	GGTTCCCATTACTGTTGCTGG
	T3-R	GGAATGGGATTGGACGTGGT
Target-site 4	T4-F	GGAGTCTGTGCTTTTTCTTGAG
	T4-R	TGTGCAAGCATTCAAAGGCAT
Target-site 5	T5-F	TGCTGCTTCGCTTTCAGTTC
	T5-R	ATGTGAAGTTTGGACAAGATGG
Target-site 6	T6-F	CTTTCAGTTTCAGAGAGCAGCCA
	T6-R	CCTTGTTGGATGTAGATCTCCTG
pegRNA1-offtarget1	P1-F1	gagtacggtgtgcTGGGGGATTGTTTCCCACTATTAAA	Hi-TOM primer for soybean potential off target site
	P1-R1	ggatgctggatggACAGGATGGAGGAAGAACACATAG
pegRNA1-offtarget2	P1-F2	gagtacggtgtgcCAAGGGACTAAGGATGTGAATTT
	P1-R2	ggatgctggatggCTAGAACTGAGGCCCCACCTC
pegRNA1-offtarget3	P1-F3	gagtacggtgtgcGACCTTAGTGGGGATGGACATAC
	P1-R3	ggatgctggatggTTCAATGGCTACCAACACAGAAAGA
pegRNA1-offtarget4	P1-F4	gagtacggtgtgcAATGCAAGCTTCTAAATATATATGC
	P1-R4	ggatgctggatggATGGATTGGCAGAGCACTTG
pegRNA1-offtarget5	P1-F5	gagtacggtgtgcTCGTAACCACAACAACATTGTG
	P1-R5	ggatgctggatggTCAATGCCTTTTTGGTCCCTTC
pegRNA1 nick1-offtarget1	P1N1-F1	gagtacggtgtgcAGCAACAGCCCACAGATAACAAC
	P1N1-R1	ggatgctggatggCTCTTTCTCTACTTCTCCGC
pegRNA1 nick1-offtarget2	P1N1-F2	gagtacggtgtgcACTGCGTGTGGAAGACGACC
	P1N1-R2	ggatgctggatggGCATTTCCACCTGCAGCAACT
pegRNA1 nick1-offtarget3	P1N1-F3	gagtacggtgtgcAACAGGCCACAGATAAGGACG
	P1N1-R3	ggatgctggatggCTATCCGTCTCCACACTCATTC
pegRNA1 nick1-offtarget4	P1N1-F4	gagtacggtgtgcAAGATATCACTCTTATATTAAAAGGC
	P1N1-R4	ggatgctggatggAGTGCAACTTGCCAACTTAAGC
pegRNA1 nick1-offtarget5	P1N1-F5	gagtacggtgtgcTGGCTCAATTATGTGCTCATGAT
	P1N1-R5	ggatgctggatggAGCTTGAATGGCTGAATCAAAAAG
pegRNA1 nick2-offtarget1	P1N2-F1	gagtacggtgtgcAGATGATAATTCAATTACTGAGGCA
	P1N2-R1	ggatgctggatggTGCAACCACAAATTTGATAGATGGAG
pegRNA1 nick2-offtarget2	P1N2-F2	gagtacggtgtgcAGGCTTGCAATGGTTTGCTTCA
	P1N2-R2	ggatgctggatggTCAGCCAGCAACTATCTTAAAGA
pegRNA1 nick2-offtarget3	P1N2-F3	gagtacggtgtgcATGTTTGAGGTTGTCAGGCAGA
	P1N2-R3	ggatgctggatggTTACTTTCCACATTCCGTGGT
pegRNA1 nick2-offtarget4	P1N2-F4	gagtacggtgtgcAGTGTATGACCCCAACATGGTTGA
	P1N2-R4	ggatgctggatggTCATTCACATGACGTTCACTCG
pegRNA1 nick2-offtarget5	P1N2-F5	gagtacggtgtgcAATCATGCCCACAGAACTGATGG
	P1N2-R5	ggatgctggatggAACCACTAAGGACATGCTCAGC
pegRNA3-offtarget1	P3-F1	gagtacggtgtgcAGGTTCAGCAAAATGTTGGCTG	Hi-TOM primer for soybean potential off target site
	P3-R1	ggatgctggatggAGTGGAGACGAGGTTGAACGG
pegRNA3-offtarget2	P3-F2	gagtacggtgtgcAGAGACAATTGAAGTGAAGCTAGGTT
	P3-R2	ggatgctggatggTCACATTATAAAACTTGTCACAATCAG
pegRNA3-offtarget3	P3-F3	gagtacggtgtgcACCACTCAAAACAGACAGAATGTATGT
	P3-R3	ggatgctggatggATCTTGACTTCAAGTCTCGCCATATC
pegRNA3-offtarget4	P3-F4	gagtacggtgtgcTATGGGATAAGTGAGTGAAACTCC
	P3-R4	ggatgctggatggTTAACATCACACCCAAATTGGACG
pegRNA3-offtarget5	P3-F5	gagtacggtgtgcTTGAAACATTTAAGATATCTCAGTCTTG
	P3-R5	ggatgctggatggTTGGCAGTGTTAAAAGTTCTGAAC
pegRNA3 nick1-offtarget1	P3N1-F1	gagtacggtgtgcTGGGAATAAACACATGAGAGAATGAGTC
	P3N1-R1	ggatgctggatggACTCTTGATTCTTTGGCATCATCG
pegRNA3 nick1-offtarget2	P3N1-F2	gagtacggtgtgcTCTTCGTTCCTTAGACTCGGCTC
	P3N1-R2	ggatgctggatggGTGGAATTTCAGCATTAAAATCGAG
pegRNA3 nick1-offtarget3	P3N1-F3	gagtacggtgtgcTGGCATTGCGTATTGGGAAAAGC
	P3N1-R3	ggatgctggatggTCGTGGAATTTGACCTTCTTCG
pegRNA3 nick1-offtarget4	P3N1-F4	gagtacggtgtgcTGTTTTCGAGATGTTGCAGGAG
	P3N1-R4	ggatgctggatggACCAAGATGTGCTGCCCATTGG
pegRNA3 nick1-offtarget5	P3N1-F5	gagtacggtgtgcTGTCATCCTGTGAGATGGCATTATC
	P3N1-R5	ggatgctggatggACTGGCCATTCAATGTCTCTGG
pegRNA3 nick2-offtarget1	P3N2-F1	gagtacggtgtgcTGGTGGGATCTGCGCCTTG
	P3N2-R1	ggatgctggatggACGGTTTTTTGTTGTTGATGATG
pegRNA3 nick2-offtarget2	P3N2-F2	gagtacggtgtgcACGTGAAGAGAAAGGATTGAATC
	P3N2-R2	ggatgctggatggTTGTTTAACAACAAATGATCTCATGG
pegRNA3 nick2-offtarget3	P3N2-F3	gagtacggtgtgcAAGACCCTTTGTCGTAATCGCTT
	P3N2-R3	ggatgctggatggAGCTAGCTAGATAGAGTGTTGTTGATC
pegRNA3 nick2-offtarget4	P3N2-F4	gagtacggtgtgcTCTGCGTTGTTGGACCTTCT
	P3N2-R4	ggatgctggatggTCAGAACACCTTCTCCGGCTT
pegRNA3 nick2-offtarget5	P3N2-F5	gagtacggtgtgcTCAGCAGCCAATTCTTCCACCAT
	P3N2-R5	ggatgctggatggAGCCAGCCGTCGAAGCAT
pegRNA5-offtarget1	P5-F1	gagtacggtgtgcAACCCCCTCAAATTCCATATCCTAACATATATG
	P5-R1	ggatgctggatggTGGATCATTTTTGGTTTTTTAATTTTATCCG
pegRNA5-offtarget2	P5-F2	gagtacggtgtgcATTGGGTTCTGGTCAAGCTACGGT
	P5-R2	ggatgctggatggTGCACCGTGTCCAGTGGTCCA
pegRNA5-offtarget3	P5-F3	gagtacggtgtgcGACTTCGTGGGAAGCATTGG
	P5-R3	ggatgctggatggATCAATTGGATCTGTTTAACAACAACAC
pegRNA5-offtarget4	P5-F4	gagtacggtgtgcTAGTCTTTTTTTCGGTGGGGAGA
	P5-R4	ggatgctggatggTTGGGATTGCTACGTGTGAAG
pegRNA5-offtarget5	P5-F5	gagtacggtgtgcATTATGTTTTGCTCTTTGTGGGG	Hi-TOM primer for soybean potential off target site
	P5-R5	ggatgctggatggAGGAGACTTGGGAGAAAAATGGGA
pegRNA5 nick1-offtarget1	P5N1-F1	gagtacggtgtgcTTCGCTCTGAGAGAGCAGG
	P5N1-R1	ggatgctggatggATGGCTTGTTGTTAGGGTTCCAG
pegRNA5 nick1-offtarget2	P5N1-F2	gagtacggtgtgcACAAACCACTAGTCTTCTTCCCTT
	P5N1-R2	ggatgctggatggATCATGTTTGCTATAATTGGGTAAATAT
pegRNA5 nick1-offtarget3	P5N1-F3	gagtacggtgtgcAAGTGAGTGAGTTATTTGCAAAC
	P5N1-R3	ggatgctggatggAATGCCAAGGTTAGCAACATG
pegRNA5 nick1-offtarget4	P5N1-F4	gagtacggtgtgcTCCTCATTCCTCAAGTAGTCAAC
	P5N1-R4	ggatgctggatggTGCGAAACGACACCGTCTT
pegRNA5 nick1-offtarget5	P5N1-F5	gagtacggtgtgcAACTCAGGGGGAGCAAACC
	P5N1-R5	ggatgctggatggAAAGGAGGTTTGGGATTAGAC
pegRNA5 nick2-offtarget1	P5N2-F1	gagtacggtgtgcATAAAAAAACCTTGTTGGATGTAGATC
	P5N2-R1	ggatgctggatggCCTCTCTCGCTGCACCCTC
pegRNA5 nick2-offtarget2	P5N2-F2	gagtacggtgtgcTGCTTGAAGCAGGTGTGACTG
	P5N2-R2	ggatgctggatggAGAGGAAAATGATCCTTGCTTGG
pegRNA5 nick2-offtarget3	P5N2-F3	gagtacggtgtgcAAGCTTGCATCAAGTCCTGTTT
	P5N2-R3	ggatgctggatggAAGCGGGTAATGATCTTTCCTG
pegRNA5 nick2-offtarget4	P5N2-F4	gagtacggtgtgcAGAGGAAAATGGTCCTTCCTGGTA
	P5N2-R4	ggatgctggatggTCCAGTCTAAGTGGTGCCAGAGG
pegRNA5 nick2-offtarget5	P5N2-F5	gagtacggtgtgcTGATGGTTGAATCAATGTTACATATTTC
	P5N2-R5	ggatgctggatggGTGGCCATTATATCGGGCATTTATC
pegRNA6-offtarget1	P6-F1	gagtacggtgtgcGGAGATTCCCAAGGGGATG
	P6-R1	ggatgctggatggAAGAGTGGGAACTACAGAGATTC
pegRNA6-offtarget2	P6-F2	gagtacggtgtgcTAGCCCTTCTCAGGTTGCAACTTTAAC
	P6-R2	ggatgctggatggACTCAAGTCTTAACCACCTTTTGC
pegRNA6-offtarget3	P6-F3	gagtacggtgtgcTTAGGGTTCCCTGCAAACGAG
	P6-R3	ggatgctggatggCCATTTAACAGGGCCAGTCC
pegRNA6-offtarget4	P6-F4	gagtacggtgtgcCTCCTTGTGTTAATCCAGAGTTTGC
	P6-R4	ggatgctggatggTGGGCACAATTTGGTAGTCCAGTTG
pegRNA6-offtarget5	P6-F5	gagtacggtgtgcTAACCACCACCACCATAATTGTCT
	P6-R5	ggatgctggatggACTATCGTCGCCATCAACATG
pegRNA6 nick1-offtarget1	P6N1-F1	gagtacggtgtgcTTTCAAACTCCAAGGGCCGCGT
	P6N1-R1	ggatgctggatggACCAAATCTCAGGGTCAGTCCCA
pegRNA6 nick1-offtarget2	P6N1-F2	gagtacggtgtgcACATTGCTCCGAGTGAGCC
	P6N1-R2	ggatgctggatggATCGTGAGGGTGAGCAATGTTG
pegRNA6 nick1-offtarget3	P6N1-F3	gagtacggtgtgcTATCGGAACCAGCTGTCTACC
	P6N1-R3	ggatgctggatggAATGGTTTTCTCCATGCTTACTCCC
pegRNA6 nick1-offtarget4	P6N1-F4	gagtacggtgtgcAGGCGAGGGCGTGCAGCCG	Hi-TOM primer for soybean potential off target site
	P6N1-R4	ggatgctggatggTCCTCACCTTCAGAGGATTGG
pegRNA6 nick1-offtarget5	P6N1-F5	gagtacggtgtgcAGCAACCAAAAACATGTTTAATGAAG
	P6N1-R5	ggatgctggatggTCCATTTACGACGCTGGACCC
pegRNA6 nick2-offtarget1	P6N2-F1	gagtacggtgtgcACATCATTCTTCAATACATTATCTCCTG
	P6N2-R1	ggatgctggatggTCGTTCACGTGAGAATCTAGAAGATTTA
pegRNA6 nick2-offtarget2	P6N2-F2	gagtacggtgtgcTGTTGCGCTGTGTTAAGTTTGTC
	P6N2-R2	ggatgctggatggAGTAGAAAAAACCACATCTAATCATGAC
pegRNA6 nick2-offtarget3	P6N2-F3	gagtacggtgtgcTTTGTTGCACTCTATGAAGTTTGTG
	P6N2-R3	ggatgctggatggAGACAAAACCACATCTAATTATGGT
pegRNA6 nick2-offtarget4	P6N2-F4	gagtacggtgtgcTTCTGCGTTTCTGCTTCTATTCAGG
	P6N2-R4	ggatgctggatggACCTTCCCTTCCCTTGGATTCA
pegRNA6 nick2-offtarget5	P6N2-F5	gagtacggtgtgcTGACCATATAGCCTCCTTTTCCTCA
	P6N2-R5	ggatgctggatggAACTCAAATATCCATTCTTCACCAATA
pegRNA7-offtarget1	P7-F1	gagtacggtgtgcTTGTCACTGGACGAGGCTATGGC
	P7-R1	ggatgctggatggTGGAATGCTTCACAAGGAGGCAAGT
pegRNA7-offtarget2	P7-F2	gagtacggtgtgcTGTGACGTGTGTGAGAGAGCTCCA
	P7-R2	ggatgctggatggACATAAAAGTAGCACATGAATTAACTC
pegRNA7-offtarget3	P7-F3	gagtacggtgtgcTGCTTTGTGTGCCAAATGTGAC
	P7-R3	ggatgctggatggTGCATAATTACTTGGCAAATGTCACATG
pegRNA7-offtarget4	P7-F4	gagtacggtgtgcACGCTTTTACCTCAATGGGCGATT
	P7-R4	ggatgctggatggTTCGAAGAAAACAAGCCGA
pegRNA7-offtarget5	P7-F5	gagtacggtgtgcATCGTGGAAAGGAGCTGGCACG
	P7-R5	ggatgctggatggTCGCTTTCAGTGGATCGAAAATTTCTATC
pegRNA7 nick1-offtarget1	P7N1-F1	gagtacggtgtgcAAATCCGATTCTGCATCCAACT
	P7N1-R1	ggatgctggatggAACTGCATCTAAGTTAGTTTTATCC
pegRNA7 nick1-offtarget2	P7N1-F2	gagtacggtgtgcAGTGGCTGCAAAGTCGTTTGC
	P7N1-R2	ggatgctggatggACACCAAATGCACACATTGAAG
pegRNA7 nick1-offtarget3	P7N1-F3	gagtacggtgtgcTAGAAGAACAAAATAGCAACAGACG
	P7N1-R3	ggatgctggatggTGCCTTTCTGTTCATTTTGATGG
pegRNA7 nick1-offtarget4	P7N1-F4	gagtacggtgtgcAAGAATGTACAAGAGAAGGAAGGG
	P7N1-R4	ggatgctggatggTGCCATCCACTGCTGTGTCTTTC
pegRNA7 nick1-offtarget5	P7N1-F5	gagtacggtgtgcAATGATTTGTGTAGACGGGCC
	P7N1-R5	ggatgctggatggACCATTCTCAACAGAACTGTTTAAG
pegRNA7 nick2-offtarget1	P7N2-F1	gagtacggtgtgcATGGTCTAACAAGCCAGCAATAC
	P7N2-R1	ggatgctggatggAGTTGTCTCAGACAACCACTTGC
pegRNA7 nick2-offtarget2	P7N2-F2	gagtacggtgtgcAATAGGATAGCCAAGCCCAATAAA
	P7N2-R2	ggatgctggatggAGGAATGTTCGATAGCCTATCCTCTA
pegRNA7 nick2-offtarget3	P7N2-F3	gagtacggtgtgcGCGTTTTCTTCTCACCTGGC	Hi-TOM primer for soybean potential off target site
	P7N2-R3	ggatgctggatggAACGTTTGTACGTGTTGGACG
pegRNA7 nick2-offtarget4	P7N2-F4	gagtacggtgtgcATGGTGAAATATCAAGACCATACAAC
	P7N2-R4	ggatgctggatggTGTGATGTAGCAACCATATTTACGAG
pegRNA7 nick2-offtarget5	P7N2-F5	gagtacggtgtgcGAAAATTCCATGACCAAACTTTTCAC
	P7N2-R5	ggatgctggatggACTCTATATTTGTGCCCCCAAAGT
pegRNA8-offtarget1	P8-F1	gagtacggtgtgcCTCTTTCAAAACCTTTATACAAAGCAC
	P8-R1	ggatgctggatggTCTCTTCATCATGGTCTGTGGTAATGA
pegRNA8-offtarget2	P8-F2	gagtacggtgtgcTTGCATATGAGCAGGGAGAGGCAG
	P8-R2	ggatgctggatggACTCGACCCTGACCACCATATTC
pegRNA8-offtarget3	P8-F3	gagtacggtgtgcTGGCATTTGTTATTGTAATCATTGCTG
	P8-R3	ggatgctggatggCATATGGGGAGGTAGTGGCC
pegRNA8-offtarget4	P8-F4	gagtacggtgtgcTTTTGTTGTTTAAATCAGCTTATGAGT
	P8-R4	ggatgctggatggATGTCGGCTACATGAGCAGG
pegRNA8-offtarget5	P8-F5	gagtacggtgtgcAGGAAAATTTGGGGCTTCCATGAA
	P8-R5	ggatgctggatggTGGTGTTTGGTATGTTGGAGTAAGGTAT
pegRNA8 nick1-offtarget1	P8N1-F1	gagtacggtgtgcCCAATTATCCTTTGCACAATGCA
	P8N1-R1	ggatgctggatggTCCTTTTGACCTGTGCAACCAAGG
pegRNA8 nick1-offtarget2	P8N1-F2	gagtacggtgtgcACAACGTAACTAACAACCCGCAG
	P8N1-R2	ggatgctggatggAGGGAATCACCCTTCACCTTTC
pegRNA8 nick1-offtarget3	P8N1-F3	gagtacggtgtgcAAGAATGTCTAAGGCCAATGGG
	P8N1-R3	ggatgctggatggTGCATGAGCTAACAACTCCTCC
pegRNA8 nick1-offtarget4	P8N1-F4	gagtacggtgtgcTAGTATAAGTGATGCTGAAGATGGG
	P8N1-R4	ggatgctggatggTGTTAAGTGTTAACAGTTGAGCAG
pegRNA8 nick1-offtarget5	P8N1-F5	gagtacggtgtgcATGTCGGCTACATGGGCAGA
	P8N1-R5	ggatgctggatggTCATGAAAATTTAGAGCATCTGGCT
pegRNA8 nick2-offtarget1	P8N2-F1	gagtacggtgtgcAACTTCTCAGGAGAAATCCCAAACT
	P8N2-R1	ggatgctggatggTCCACAAGCTCTGGCAAACTTC
pegRNA8 nick2-offtarget2	P8N2-F2	gagtacggtgtgcTTGAAATGCACACTTGAGTAGTCG
	P8N2-R2	ggatgctggatggTTCATTCCCTATGCCTCGCC
pegRNA8 nick2-offtarget3	P8N2-F3	gagtacggtgtgcAGTTGAGCAAGATGCGTGAACTA
	P8N2-R3	ggatgctggatggAAGCAGAGGTGCCATTTGTGT
pegRNA8 nick2-offtarget4	P8N2-F4	gagtacggtgtgcTGGCATGATTGACATCTAACTGTTG
	P8N2-R4	ggatgctggatggTGCATTGCTAAATCCCATAGACTTCCA
pegRNA8 nick2-offtarget5	P8N2-F5	gagtacggtgtgcTTAAGTGTCTTGATGTATCATGCA
	P8N2-R5	ggatgctggatggACCAAAGAATTGCATTGGTTAAGTAG
pegRNA9-offtarget1	P9-F1	gagtacggtgtgcTGAAGTTGTATGAGACGTTATAGTTGG
	P9-R1	ggatgctggatggCCATGATTGCTCCAAATGTAGTGG
pegRNA9-offtarget2	P9-F2	gagtacggtgtgcTTCATAAACATCAAAGCAATGGCG	Hi-TOM primer for soybean potential off target site
	P9-R2	ggatgctggatggTCTGCACAGGTTCAGAGAATTCAATTT
pegRNA9-offtarget3	P9-F3	gagtacggtgtgcTGATTTTTAAGGTGCAAAGAATGTCATA
	P9-R3	ggatgctggatggAACAAAATCTTACTTTCCACGTAGACA
pegRNA9-offtarget4	P9-F4	gagtacggtgtgcAATCAACCATCTACACCAACCTCAAC
	P9-R4	ggatgctggatggTAGTTGTACTTGCTTGAAGCAAC
pegRNA9-offtarget5	P9-F5	gagtacggtgtgcAAGAAACCAAGTTTGTTGAACTCAT
	P9-R5	ggatgctggatggTGTTGTAGAGGTGGTGAATGGTATTG
pegRNA9 nick1-offtarget1	P9N1-F1	gagtacggtgtgcAACGGCCTAACCAACTAACCCCTA
	P9N1-R1	ggatgctggatggAGGCCAAGAAGGAATACTACGT
pegRNA9 nick1-offtarget2	P9N1-F2	gagtacggtgtgcTTGCAGTCTACTCGGGTCTAT
	P9N1-R2	ggatgctggatggTGTCCACTTGTCTTTCCAGAAGTAAG
pegRNA9 nick1-offtarget3	P9N1-F3	gagtacggtgtgcTTGGGTTAGGATTATCAACTCTAAA
	P9N1-R3	ggatgctggatggTATCCCCACAACCCACCTTCC
pegRNA9 nick1-offtarget4	P9N1-F4	gagtacggtgtgcTCAGAAAGTTATACCATGATTAAGATGG
	P9N1-R4	ggatgctggatggACAACGTCATAATAGTTTGTGGCC
pegRNA9 nick1-offtarget5	P9N1-F5	gagtacggtgtgcTCTATCTCTTGCCCTCTAGGTG
	P9N1-R5	ggatgctggatggTCTAAGTTCCCTTTGGTAACGTCT
pegRNA9 nick2-offtarget1	P9N2-F1	gagtacggtgtgcAACTCCTTGAAAGTTTGAAGAACTG
	P9N2-R1	ggatgctggatggAAGTCCTTAGGTGATGCCCG
pegRNA9 nick2-offtarget2	P9N2-F2	gagtacggtgtgcTTGTTCTACTGAGGCATCAAATTCCC
	P9N2-R2	ggatgctggatggACTCAGATGTTTGCTCAACGTT
pegRNA9 nick2-offtarget3	P9N2-F3	gagtacggtgtgcTGTCCACTTAGATGTTTGCTCAAC
	P9N2-R3	ggatgctggatggAGTTTGAAGAACTTGATCTTTCA
pegRNA9 nick2-offtarget4	P9N2-F4	gagtacggtgtgcTGGATGAGGCCAGAAAGAGAAAC
	P9N2-R4	ggatgctggatggTGAGGAACTTGATCTTTTGTCTTCC
pegRNA9 nick2-offtarget5	P9N2-F5	gagtacggtgtgcACTCCTTAAAATTTTGAAGAACTTGAC
	P9N2-R5	ggatgctggatggTGCAGAGTGTCTTTCCAAAGATCA

## Sheet: Supplementary Data 6
Supplementary Data 6. Primers for Q-RT-PCR.
Primers for Q-PCR
Target Gene	Primer name	sequence
Cas9/nCas9	Q-PCR-Cas9-F	GTGGACGAGGTGGCCTACCA
	Q-PCR-Cas9-R	CCTTGTCGGTGCTGTCCACC
sgRNA in pGES401targeting GmRIC1a	Q-PCR-sgRNA-F	TACGCATAGGCTCGCACCAG
	Q-PCR-sgRNA-R	CAAGTTGATAACGGACTAGCC
pegRNA in SoyPE-V3/V5 targeting Target-site 1	Q-PCR-pegRNA-F	GCAACCACAGCTGCTGTCAA
	Q-PCR-sgRNA-R	CAAGTTGATAACGGACTAGCC
GmTefs1	Q-PCR-Tefs-F	TGCAAAGGAGGCTGCTAACT
(Reference gene)	Q-PCR-Tefs-R	CAGCATCACCGTTCTTCAAA
