# Supplementary material for: A flanking-nicks prime editor (FLICK-PE) system to boost prime editing in dicots
Source: Nat Commun. 2025 Dec 4;17:337. doi: 10.1038/s41467-025-67046-3 (PMC12789627; doi:10.1038/s41467-025-67046-3)
Supplement: Supplementary file 4 — Supplementary Data 7 [file 41467_2025_67046_MOESM4_ESM.xlsx]

## Sheet: Sheet1
Supplementary Data 7. Sequence of the key elements of vectors.
Name	Description	Sequence
SoyPE-V1	proM4-NLSsv40- nspCas9(H840A) -linker- M-MLV RT -NLSsv40-PolyA-tRNA-pegRNA-evopreQ1-HDV-HSP-T	TTTACTTATTTTGTGGGTATCTATACTTTTATTAGATTTTTAATCAGGCTCCTGATTTCTTTTTATTTCGATTGAATTCCTGAACTTGTATTATTCAGTAGATCGAATAAATTATAAAAAGATAAAATCATAAAATAATATTTTATCCTATCAATCATATTAAAGCAATGAATATGTAAAATTAATCTTATCTTTATTTTAAAAAATCATATAGGTTTAGTATTTTTTTAAAAATAAAGATAGGATTAGTTTTACTATTCACTGCTTATTACTTTTAAAAAAATCATAAAGGTTTAGTATTTTTTTAAAATAAATATAGGAATAGTTTTACTATTCACTGCTTTAATAGAAAAATAGTTTAAAATTTAAGATAGTTTTAATCCCAGCATTTGCCACGTT…
SoyPE-V2	proM4-NLSsv40- nspCas9(H840A) -linker- M-MLV RT -NLSsv40-HSP-T-proU6composite-tRNA-pegRNA-evopreQ1-HDV-polyT-HSP-T	TTTACTTATTTTGTGGGTATCTATACTTTTATTAGATTTTTAATCAGGCTCCTGATTTCTTTTTATTTCGATTGAATTCCTGAACTTGTATTATTCAGTAGATCGAATAAATTATAAAAAGATAAAATCATAAAATAATATTTTATCCTATCAATCATATTAAAGCAATGAATATGTAAAATTAATCTTATCTTTATTTTAAAAAATCATATAGGTTTAGTATTTTTTTAAAAATAAAGATAGGATTAGTTTTACTATTCACTGCTTATTACTTTTAAAAAAATCATAAAGGTTTAGTATTTTTTTAAAATAAATATAGGAATAGTTTTACTATTCACTGCTTTAATAGAAAAATAGTTTAAAATTTAAGATAGTTTTAATCCCAGCATTTGCCACGTT…
SoyPE-V3	proM4-NLSsv40- nspCas9(R221K/N394KH840A) -linker- M-MLV RT -NLSsv40-HSP-T-proU6composite-tRNA-pegRNA-evopreQ1-HDV-polyT-HSP-T	TTTACTTATTTTGTGGGTATCTATACTTTTATTAGATTTTTAATCAGGCTCCTGATTTCTTTTTATTTCGATTGAATTCCTGAACTTGTATTATTCAGTAGATCGAATAAATTATAAAAAGATAAAATCATAAAATAATATTTTATCCTATCAATCATATTAAAGCAATGAATATGTAAAATTAATCTTATCTTTATTTTAAAAAATCATATAGGTTTAGTATTTTTTTAAAAATAAAGATAGGATTAGTTTTACTATTCACTGCTTATTACTTTTAAAAAAATCATAAAGGTTTAGTATTTTTTTAAAATAAATATAGGAATAGTTTTACTATTCACTGCTTTAATAGAAAAATAGTTTAAAATTTAAGATAGTTTTAATCCCAGCATTTGCCACGTT…
SoyPE-V4	proM4-NLSsv40- nspCas9(R221K/N394KH840A) -linker- M-MLV RT -NLSsv40-HSP-T-proM8L-tRNA-pegRNA-evopreQ1-HDV-polyT-HSP-T	TTTACTTATTTTGTGGGTATCTATACTTTTATTAGATTTTTAATCAGGCTCCTGATTTCTTTTTATTTCGATTGAATTCCTGAACTTGTATTATTCAGTAGATCGAATAAATTATAAAAAGATAAAATCATAAAATAATATTTTATCCTATCAATCATATTAAAGCAATGAATATGTAAAATTAATCTTATCTTTATTTTAAAAAATCATATAGGTTTAGTATTTTTTTAAAAATAAAGATAGGATTAGTTTTACTATTCACTGCTTATTACTTTTAAAAAAATCATAAAGGTTTAGTATTTTTTTAAAATAAATATAGGAATAGTTTTACTATTCACTGCTTTAATAGAAAAATAGTTTAAAATTTAAGATAGTTTTAATCCCAGCATTTGCCACGTT…
SoyPE-V5	proM4-NLSsv40- nspCas9(R221K/N394KH840A) -linker- M-MLV RT -NLSsv40-HSP-T-proUBQ3-tRNA-pegRNA-evopreQ1-HDV-polyT-HSP-T	TTTACTTATTTTGTGGGTATCTATACTTTTATTAGATTTTTAATCAGGCTCCTGATTTCTTTTTATTTCGATTGAATTCCTGAACTTGTATTATTCAGTAGATCGAATAAATTATAAAAAGATAAAATCATAAAATAATATTTTATCCTATCAATCATATTAAAGCAATGAATATGTAAAATTAATCTTATCTTTATTTTAAAAAATCATATAGGTTTAGTATTTTTTTAAAAATAAAGATAGGATTAGTTTTACTATTCACTGCTTATTACTTTTAAAAAAATCATAAAGGTTTAGTATTTTTTTAAAATAAATATAGGAATAGTTTTACTATTCACTGCTTTAATAGAAAAATAGTTTAAAATTTAAGATAGTTTTAATCCCAGCATTTGCCACGTT…
SoyPE-V6	proM4-hsFTO-HSP-T-(SoyPE-V5)	TTTACTTATTTTGTGGGTATCTATACTTTTATTAGATTTTTAATCAGGCTCCTGATTTCTTTTTATTTCGATTGAATTCCTGAACTTGTATTATTCAGTAGATCGAATAAATTATAAAAAGATAAAATCATAAAATAATATTTTATCCTATCAATCATATTAAAGCAATGAATATGTAAAATTAATCTTATCTTTATTTTAAAAAATCATATAGGTTTAGTATTTTTTTAAAAATAAAGATAGGATTAGTTTTACTATTCACTGCTTATTACTTTTAAAAAAATCATAAAGGTTTAGTATTTTTTTAAAATAAATATAGGAATAGTTTTACTATTCACTGCTTTAATAGAAAAATAGTTTAAAATTTAAGATAGTTTTAATCCCAGCATTTGCCACGTT…
FLICK-PE-Nb	proU6composite-tRNA-pegRNA-evopreQ1-HDV-polyT-HSP-T-pro35Senhanced-NLSsv40- nspCas9(R221K/N394KH840A) -linker-M-MLV RT -NLSsv40-cMyc-HSP-T	ATGGAGTCAAAGATTCAAATAGAGGACCTAACAGAACTCGCCGTAAAGACTGGCGAACAGTTCATACAGAGTCTCTTACGACTCAATGACAAGAAGAAAATCTTCGTCAACATGGTGGAGCACGACACACTTGTCTACTCCAAAAATATCAAAGATACAGTCTCAGAAGACCAAAGGGCAATTGAGACTTTTCAACAAAGGGTAATATCCGGAAACCTCCTCGGATTCCATTGCCCAGCTATCTGTCACTTTATTGTGAAGATAGTGGAAAAGGAAGGTGGCTCCTACAAATGCCATCATTGCGATAAAGGAAAGGCCATCGTTGAAGATGCCTCTGCCGACAGTGGTCCCAAAGATGGACCCCCACCCACGAGGAGCATCGTGGAAAAAGAAGACGTT…
GmMLH1 RNAi construct	proM4-GmMLH1-linker-antiGmMLH1-HSP-T	TTTACTTATTTTGTGGGTATCTATACTTTTATTAGATTTTTAATCAGGCTCCTGATTTCTTTTTATTTCGATTGAATTCCTGAACTTGTATTATTCAGTAGATCGAATAAATTATAAAAAGATAAAATCATAAAATAATATTTTATCCTATCAATCATATTAAAGCAATGAATATGTAAAATTAATCTTATCTTTATTTTAAAAAATCATATAGGTTTAGTATTTTTTTAAAAATAAAGATAGGATTAGTTTTACTATTCACTGCTTATTACTTTTAAAAAAATCATAAAGGTTTAGTATTTTTTTAAAATAAATATAGGAATAGTTTTACTATTCACTGCTTTAATAGAAAAATAGTTTAAAATTTAAGATAGTTTTAATCCCAGCATTTGCCACGTT…
GmMLH1 RNAi construct	proAtUBi10-NbMLH1-linker-antiNbMLH1-Nos-T	GATCAGGATATTCTTGTTTAAGATGTTGAACTCTATGGAGGTTTGTATGAACTGATGATCTAGGACCGGATAAGTTCCCTTCTTCATAGCGAACTTATTCAAAGAATGTTTTGTGTATCATTCTTGTTACATTGTTATTAATGAAAAAATATTATTGGTCATTGGACTGAACACGAGTGTTAAATATGGACCAGGCCCCAAATAAGATCCATTGATATATGAATTAAATAACAAGAATAAATCGAGTCACCAAACCACTTGCCTTTTTTAACGAGACTTGTTCACCAACTTGATACAAAAGTCATTATCCTATGCAAATCAATAATCATACAAAAATATCCAATAACACTAAAAAATTAAAAGAAATGGATAATTTCACAATATGTTATACGATAAAGA…
