# Supplementary material for: A flanking-nicks prime editor (FLICK-PE) system to boost prime editing in dicots
Source: Nat Commun. 2025 Dec 4;17:337. doi: 10.1038/s41467-025-67046-3 (PMC12789627; doi:10.1038/s41467-025-67046-3)
Supplement: Supplementary file 7 — Source data [file 41467_2025_67046_MOESM7_ESM.xlsx]

## Sheet: Fig.1c
	SoyPE-V1																														SoyPE-V2
Target-site 1	0	0	0	0	0	0	3.5	5.2	0	0	0	0	0	0	0																0	0	0	5.2	7.2	2.3	0	4.8	0	0	0	0	0	0	0
Target-site 2	0	0	0	0	0	0	0	0	0	0	0	0	0	0	0																0	0	0	0	0	0	0	0	0	0	1.9	0	0	0	0
Target-site 3	0	0	0	0	0	0	0	0	0	0	0	0	0	0	0																0	0	0	0	0	0	0	0	0	0	0	0	0	0	0
Target-site 4	0	2.4	0	0	0	0	0	0	0	0	0	0	0	0	0																2.5	1.7	0	0	0	0	0	0	0	0	0	0	0	0	0
Target-site 5	0	0	0	3.21	0	0	0	0	0	0	0	0	0	0	0																1.5	0	0	2.6	0	3.5	0	0	0	0	0	0	0	2.5	0
Target-site 6	0	0	0	0	0	0	3.21	0	0	0	0	0	0	0	0																1.3	2.1	5.4	2.4	0	0	0	0	0	0	0	0	0	0	0
Target-site 7	0	0	0	0	0	0	0	0	0	0	0	0	0	0	0																0	0	0	0	0	0	0	0	0	0	0	0	0	0	0

## Sheet: Fig. 1d
	SoyPE-V5																				SoyPE-V6
Target-site 1	0	0	2.55	0	11.44	0	5.66	0	0	0	0	8.65	14.33	14.33	0	4.66	0	0	0	0	0	0	0	0	16.53	6.54	8.54	0	0	0	0	5.42	13.53	17.53	8.75	6.54	8.53	3.45	6.53	4.32
Target-site 2	0	0	0	0	0	0	0	0	0	0	0	0	8.53	3.42	5.42	3.66	0	0	0	0	0	6.53	5.43	3.46	6.53	0	0	0	0	0	0	0	0	0	0	0	0	6.53	3.21	5.42
Target-site 3	0	0	0	6.43	0	0	0	0	0	0	0	0	0	0	0	0	0	0	0	0	0	0	0	3.42	0	0	5.42	7.63	5.31	0	2.41	4.31	0	0	0	0	0	0	0	3.2
Target-site 4	0	7.65	0	16.54	0	0	6.47	9.42	0	0	0	0	0	4.95	0	0	10.43	0	0	0	6.42	5.43	0	15.42	0	0	19.78	0	6.53	7.54	3.33	7.74	5.42	0	0	0	12.12	7.63	0	0
Target-site 5	0	0	0	0	0	0	10.11	0	7.64	0	0	0	5.43	0	0	0	5.42	0	0	0	0	0	12.53	0	0	4.3	7.64	0	5.42	7.64	0	12.21	5.42	4.33	7.53	0	5.42	0	0	0
Target-site 6	3.44	5.33	0	0	0	16.53	7.53	5.63	0	0	0	0	0	0	4.31	7.53	0	0	0	0	0	0	0	0	0	14.42	5.3	7.53	0	0	0	0	7.63	3.3	0	4.2	6.43	2.31	0	0
Target-site 7	0	0	0	0	0	0	0	0	0	0	0	0	0	0	0	0	0	0	0	0	0	2.31	0	5.42	0	0	0	0	0	0	0	0	0	0	0	0	0	0	0	0

## Sheet: Fig. 1e
Intended edit	Unintended edit	Indels
0	0	0
1.2	0	0
0	0	1.77
1.99	0	0.23
0	0	1.51
2.66	0	0
0	0	0
0	0	0.4
2.58	0	0
1.9	0	0
4.2	0	0
0	1.5	0
2.44	2.5	0
0	1.53	0
0	0.99	0
0	3.42	0
0	0	0
0	0	0
0	0	0
0	0	0
3.4	0	1.2
2.5	0	0
0	0	0
0	0	0
2.33	0	0
0	0	0
0	0	1.3
1.88	0	0
0	0	0
0	0	0
2.55	0	0
0	2.4	2.4
0	1.7	1.8
2.7	2.42	0
1.9	1.44	0
4.44	3.11	0
0	2.44	0
0	0	0
0	0	0
0	0	0
0	0	0

## Sheet: Fig. 2d
PE2	+28 bp	+65 bp	+25 bp	+65 bp	+85 bp
0	1.22	0	0	42.96	4.13
0	1.06	1.31	0	0	2.3
0	0	0	1.19	32.49	0
3.23	1.45	0	0	4.27	2.43
14.5	0	0	0	0	0
0	0	0	0	11.69	1.57
0	0	0	0	21.87	1.71
0	0	0	0	48.16	0
0	0	14.27	0	0	0
0	0	0	1.36	54.91	1.5
0	0	1.19	0	0	0
6.58	1.4	1.36	0	3.94	1.84
0	0	0	0	0	4.97
0	0	0	0	8.72	0
0	0	14.24	0	36.02	4.25
0	0	0	0	6.09	0
5.77	0	0	1.83	0	0
0	0	0	2.43	20.27	0
0	0	1.83	1.47	0	1.81
0	0	0	4.77	1.44	0

## Sheet: Fig. 2e
PE2	+24 bp	+29 bp	+34 bp	-38 bp	-60 bp	+27 bp
1.9	0	0	0	3	3	4.36
10.7	0	0	0	6.7	5.8	21.1
0	0	0	0	0	0	1.18
4.41	0	0	0	3.44	2.54	0
3.82	0	0	0	0	0	0
0	0	0	0	3.53	4.56	39.8
1.51	0	0	0	1.43	0.88	0
2.09	0	0	0	1.53	2.53	0
3.27	0	6.96	0	0	0	5.31
2.51	3.03	6.3	0	3.45	0	76.4
0	4.3	8.51	0	0	2.29	4.08
0	2.1	3.87	0	0	0	6.7
1.49	4.3	1.62	1.04	0	2.54	3.62
0	6.4	0	5.13	3.54	2.84	1.05
2.14	5.43	2.62	8.33	0	1.73	0
2.33	1.54	6.96	8.03	0	3.42	1.73
1.61	0	0	6.66	3.74	0	20.6
0	0	0	4.06	4.11	1.21	0
1.67	0	0	0	0	0	1.37
4.76	0	0	0	4.72	0	0

## Sheet: Fig. 2f
PE2	+22 bp	+60 bp	+47 bp	+67 bp	+80 bp
1.16	2.35	0	0	0	0
2.48	0	0	3.03	3.03	1.52
0	0	0	13.3	0	0
4.6	0	0	78.8	0	0
3.5	0	0	16	0	0
2.77	0	0	1.63	0	1.78
0	0	0	49.3	39.1	0
			33.3
			2.14
0	0	0	4.87	2.7	0
2.56	0	0	20.5	10.6	0
0	0	0	6.82	10.5	0
0	0	0	4.96	5.67	4.11
0	3.26	0	0	0	0
0	3.06	0	4.99	0	0
7.5	0	2.03	17.2	44.45	0
			36.6
			1.3
0	0	0	20.1	15.6	0
0	0	0	0	0	0
3.52	18	2.56	1.22	0	0
3.6	0	1.8	0	0	0
0	0	0	0	0	0
0	0	3.17	32.1	0	0
			0

## Sheet: Fig. 2g
PE2	+34 bp	+44 bp	+61 bp	+57 bp	+69 bp
12.33	4.16	1.16	0	8.1	16.85
5.65	4.29	0	1.74	52.36	0
0	8.21	0	0	26.99	3.39
0	0	6.63	2.73	12.53	0
1.73	10.45	0	0	8.5	39.43
0	0	0	2.31	8.8	0
1.13	3.23	0	3.75	11.19	1.97
0	0	0	0	5.51	2.6
0	0	0	2.69	10.31	26.51
0	3.14	1.66	0	7.12	1.73
7.11	0	0	0	64.63	0
8.74	1.42	6.27	0	24.75	0
2.41	0	0	2.42	0	0
0	3.15	0	0	46.21	1.03
2.64	0	0	0	29.37	1.82
3.42	0	0	0	9.33	0
6.42	0	0	2.22	1.55	3.17
1.53	0	0	0	8.52	0
2.14	0	0	1.55	7.65	0
1.41	0	2.52	2.42	10.66	5.66

## Sheet: Fig. 2h
PE2	+57 bp	+65 bp	+73 bp	+48 bp	+51 bp	+73 bp	non-target-1
2.22	0	0	0	7.55	2.81	0	0
1.66	0	0	0	0	0	0	0
1.9	0	0	1.09	4.13	4.67	0	1.36
1.49	0	0	0	13.5	1.21	0	0
2.04	0	0	0	9.43	0	14.4	0
0	0	0	0	12.4	4.16	0	1.83
1.88	2.7	0	0	32	13.4	2.66	2.15
2.92	2.27		0	3.66	0	0	4.13
1.53			0		0	0
3.69
1.82	0	1.1	0	5.77	11	0	2.52
1.36	0	0	0	0	19.8	0	0
2.44	0	7.53	0	14.5	2.17	0	1.11
0	5.55	6.35	0	8.75	3.44	5.23	1.24
0	0	0	1.13	6.41	0	0	1.54
5.5	1.64	0	0	0	13.1	0	0
1.32	0	0	1.78	21.7	2.22	3.9	4.18
1.82			0	6.78	2.9	1.17	1.41
0					34.8	3.41
1.53	0	1.1	0	8.38	3.55	2.4	0
7.52	4.12	5.5	0	6.85	0	0	1.36
1.72	0	1.32	0	0	0	2.06	1.79
4.12	1.19	1.82	1.29	4.53	2.25	2.15	0
0	0	1.53	0	18.4	41	0	1.5
1.19	2.7	0	0	34.5	3.43	0	1.87
0	1.72	0	0	4.24	3.77	2.06	0
2.27			0		3.03	1.22	1.25
2.08			0		0

## Sheet: Fig. 2i
PE2	non-target-1	+65 bp	+73 bp	+48 bp	+51 bp	non-target-1	non-target-2
4.31	0	0	0	0	0	0	0
1.73	0	0	0	1.12	0	0	0
2.18	0	4.36	0	9.2	4.12	0	0
2.18	1.43	0	0	33.6	1.22	0	0
2.78	0	0	0	1.88	0	1.79	0
0	0	0	0	27.2	15.1	1.27	2.19
0	5.8	0	0	9.53	29.6	0	3.2
1.28	4.15		0	5.83	3.19	0	1.34
0			0		2.28	0
0
0	1.47	0	8.9	32.5	4.36	0	2.1
1.39	5.81	7.95	1.24	9.47	0	0	0
4.13	2.72	0	0	7.48	4.86	1.21	0
0	3.87	0	1.3	6.26	2.04	0	1.67
0	4.23	0	1.32	0	3	0	1.58
8.42	6.8	0	0	11.6	2.8	0	0
0	3.9	6	0	2.61	51.3	1.45	1.58
0			0		2.53	0	1.1
0					2.11	0
0	0	0	0	0	2.39	0	0
0	6.91	2.75	0	0	1.92	0	0
0	2.66	8.49	0	0	2.54	0	2.59
0	4.77	0	0	3.39	22.4	0	0
0	0	5.15	0	3.86	3.73	1.8	0
2.53	2.34	0	0	7.63	0	0	0
6.53	1.53	1.34	3.25	5.42	0	0	1.64
4.3			2.31		2.65	1.95	2.45
3.24			2.51		3.25

## Sheet: Fig. 2j
PE2	+73 bp	non-target-1	non-target-2	non-target-1	non-target-2	non-target-3	+55 bp
1.1	0	0	0	0	0	0	1.18
1.93	0	0	2.05	0	0	0	0
0	0	0	0	3.25	1.75	0	1.76
0	0	0	3.64	14.6	0	0	2.2
1.58	0	0	0	0	0	1.44	1.62
0	0	0	0	8.19	0	0	0
0	1.34	0	0	1.22	2.3	0	3.27
0	0		0	1.57	2.04	0	44.4
0			0		2.86	0
1.36
0	33.1	0	0	0	0	0	1.13
0	6.5	4.44	0	0	0	6.77	1.71
0	0	0	1.3	1.65	0	0	4.33
1.88	2.65	3.64	0	1.42	0	1.7	2.54
0	3.56	2.64	0	1.13	0	1.78	4.33
3.65	3.56	7.65	1.87	0	0	0	22.5
0	0	0	11.6	9.99	1.61	0	5.42
3.49			0	0	1.69	2.05	0
1.31					0	0
1.55	0	0	0	0	0	0	4.55
0	0	0	2.35	0	1.15	1.53	2.45
0	0	8.18	0	1.54	0	0	7.64
1.87	0	0	4.32	1.76	0	0	14.3
2.53	0	0	3.21	0	0	0	3.46
0	0	0	4.31	0	0	0	7.64
0	0	0	0	0	0	0	3.46
0			0		0	0	0
0			0		0

[truncated: 57 more sheets: Fig. 2k, Fig. 2l, Fig. 2m, Fig. 3b, Fig. 3c, Fig. 3d, Fig. 3e, Fig. 3f, Fig. 3g, Fig. 3h, Fig. 3i, Fig. 3j, Fig. 3k, Fig. 4a, Fig. 4b, Fig. 4c, Fig. 4d, Fig. 5d, Fig. 5e, Fig. 5f …]
